# Supplementary material for: First record of the human infection of Brucella melitensis in Kyrgyzstan: evidence from whole-genome sequencing-based analysis
Source: Infect Dis Poverty. 2022 Dec 1;11:120. doi: 10.1186/s40249-022-01044-1 (PMC9730661; doi:10.1186/s40249-022-01044-1)
Supplement: Supplementary file 1 — Additional file 1. Metadata of Kyrgyz Brucella melitensis strains. [file 40249_2022_1044_MOESM1_ESM.xlsx]

## Sheet: 100 B. melitensis metadata
#	Strain	Age	Sex	Country	Oblast (Region)	Rayon (District)	City/Village	Host	Month	Year
1	osh 1	10	F	Kyrgyzstan	Osh	Kara-Kulja	Kalra-Kulja	Human	March	2020
2	osh 2	62	M	Kyrgyzstan	Osh	Kara-Kulja	Ylai-Talaa	Human	April	2020
3	osh 3	62	M	Kyrgyzstan	Osh	Uzgen	Shoro-Bashat	Human	April	2020
4	osh 4	13	M	Kyrgyzstan	Osh	Aravan	Mangit	Human	April	2020
5	osh 5	21	M	Kyrgyzstan	Osh	Nookat	Nookat	Human	April	2020
6	BT 1	16	F	Kyrgyzstan	Batken	Kadamjay	Marcaz	Human	May	2020
7	osh 7	18	F	Kyrgyzstan	Osh	Uzgen	Semiz-Kol	Human	May	2020
8	osh 8	11	M	Kyrgyzstan	Osh	Chon -Alai	Karamyk	Human	May	2020
9	osh 9	46	F	Kyrgyzstan	Osh	Chon -Alai	Karamyk	Human	May	2020
10	JA 20	47	F	Kyrgyzstan	Jalal-Abad	Aksy	Mamai	Human	May	2020
11	osh 12	47	M	Kyrgyzstan	Osh	Kara-Suu	Miyaly	Human	May	2020
12	osh 13	41	M	Kyrgyzstan	Osh	Uzgen	Salam-Alik	Human	May	2020
13	osh 14	7	F	Kyrgyzstan	Osh	Uzgen	Semiz-Kol	Human	May	2020
14	BT 2	10	M	Kyrgyzstan	Batken	Kadamjai	Kek-Talaa	Human	June	2020
15	BT 3	13	F	Kyrgyzstan	Batken	Kadamjai	Kek-Talaa	Human	June	2020
16	BT 4	16	M	Kyrgyzstan	Batken	Batken	Karavan	Human	July	2020
17	osh 15	42	M	Kyrgyzstan	Osh	Alai	Murdali	Human	June	2020
18	osh 16	15	M	Kyrgyzstan	Osh	Kara-Suu	Mady	Human	July	2020
19	BT 5	53	M	Kyrgyzstan	Batken	Kadamjai	Kon	Human	July	2020
20	osh 17	33	M	Kyrgyzstan	Osh	Chon -Alai	Chak	Human	July	2020
21	osh 18	38	M	Kyrgyzstan	Osh	city. Osh	st.Japalak	Human	December	2019
22	BT 6	27	F	Kyrgyzstan	Batken	Kadamjay	Orukzar	Human	December	2019
23	JA 1	68	M	Kyrgyzstan	Jalal-Abad	city. Mailuu-Suu	st.Sydykova 20-9	Human	July	2020
24	JA 2	47	M	Kyrgyzstan	Jalal-Abad	Nooken	Kyrgyzstan	Human	July	2020
25	JA 3	948	M	Kyrgyzstan	Jalal-Abad	Акsy	Kyzyl-Jar	Human	July	2020
26	JA 4	50	M	Kyrgyzstan	Jalal-Abad	Nooken	Burgandy	Human	July	2020
27	JA 5	47	M	Kyrgyzstan	Jalal-Abad	Nooken	Kurulush	Human	July	2020
28	JA 6	43	M	Kyrgyzstan	Jalal-Abad	Alabuka	Kok -Terek	Human	July	2020
29	JA 7	38	F	Kyrgyzstan	Jalal-Abad	Nooken	Burgandy	Human	July	2020
30	Na 1	62	F	Kyrgyzstan	Naryn	Ak-Talaa	Baizak	Human	May	2020
31	Na 2	36	M	Kyrgyzstan	Naryn	Naryn	Tash-Bashat	Human	May	2020
32	Na 3	66	M	Kyrgyzstan	Naryn	Naryn	Jerge-Tal	Human	May	2020
33	Na 4	45	F	Kyrgyzstan	Naryn	Naryn	Jany-Bulak	Human	May	2020
34	Na 5	18	M	Kyrgyzstan	Naryn	Naryn	Jerge-Tal	Human	May	2020
35	Na 6	57	F	Kyrgyzstan	Naryn	Naryn	Jerge-Tal	Human	May	2020
36	Na 7	17	M	Kyrgyzstan	Naryn	Naryn	Uchkun	Human	July	2020
37	Na 8	29	F	Kyrgyzstan	Naryn	city .Naryn	city. Naryn	Human	June	2020
38	Na 9	35	F	Kyrgyzstan	Naryn	Naryn	Jerge-Tal	Human	June	2020
39	Ta 1	32	M	Kyrgyzstan	Talas	Manas	Nyldy	Human	May	2020
40	Ta 2	60	M	Kyrgyzstan	Talas	Talas	Aral	Human	May	2020
41	Ta 3	70	M	Kyrgyzstan	Talas	Manas	Pokrovka	Human	April	2020
42	Ta 4	11	M	Kyrgyzstan	Talas	Bakai-Ata	Kyrgyzstan	Human	June	2020
43	Ta 5	70	M	Kyrgyzstan	Talas	Kara-Bura	Kara-Sai	Human	June	2020
44	Ta 6	20	M	Kyrgyzstan	Talas	city. Talas	st.Lomonosav 58	Human	August	2020
45	Ta 7	29	M	Kyrgyzstan	Talas	Bakai-Ata	Kyzyl Oktiyabr	Human	October	2020
46	Ta 8	18	M	Kyrgyzstan	Talas	Talas	Kopuro-Bazar	Human	October	2020
47	Chui 1	62	M	Kyrgyzstan	Chui	Sokuluk	Sokuluk	Human	August	2020
48	Chui 2	31	M	Kyrgyzstan	Chui	Sokuluk	Sokuluk	Human	August	2020
49	Chui 3	59	M	Kyrgyzstan	Chui	Chui	Progres	Human	August	2020
50	Ja 8	42	F	Kyrgyzstan	Jalal-Abad	Suzak	Turak-Abad	Human	May	2020
51	Ja 9	26	M	Kyrgyzstan	Jalal-Abad	Suzak	Ak-Bulak	Human	May	2020
52	Ja 10	52	M	Kyrgyzstan	Jalal-Abad	Bazar-Korgon	Kyzyl-Ai	Human	February	2020
53	Ja 11	43	M	Kyrgyzstan	Jalal-Abad	Ala-Buka	Ala-Buka	Human	February	2020
54	Ja 12	46	M	Kyrgyzstan	Jalal-Abad	city .Mailusuu	city. Mailusuu	Human	February	2020
55	Ja 13	49	F	Kyrgyzstan	Jalal-Abad	Ala-Buka	Ak-Korgon	Human	February	2020
56	Ja 14	30	F	Kyrgyzstan	Jalal-Abad	Nooken	Burgondy	Human	March	2020
57	Ja 15	56	F	Kyrgyzstan	Jalal-Abad	Ala-Buka	Jalgyz-Oryk	Human	March	2020
58	Ja 16	48	F	Kyrgyzstan	Jalal-Abad	city. Mailuu-Suu	city. Mailusuu	Human	March	2020
59	Ja 17	28	M	Kyrgyzstan	Jalal-Abad	Toktogul	Bala chychkan	Human	March	2020
60	Ja 18	52	F	Kyrgyzstan	Jalal-Abad	city.Jalal-Abad	city. Jalal-Abad	Human	March	2020
61	osh 19	26	M	Kyrgyzstan	Osh	Kara-Suu	Mady	Human	March	2020
62	osh 20	26	M	Kyrgyzstan	Osh	Uzgen	Chilk-Oido	Human	March	2020
63	osh 21	65	M	Kyrgyzstan	Osh	Kara-Kulja	1-May	Human	March	2020
64	osh 22	54	F	Kyrgyzstan	Osh	Chon-Alai	Kara-Shybak	Human	February	2020
65	osh 23	26	M	Kyrgyzstan	Osh	Uzgen	Salam	Human	March	2020
66	osh 24	52	M	Kyrgyzstan	Osh	Kara-Suu	Mady	Human	March	2020
67	BT 7	50	M	Kyrgyzstan	Batken	Kadamjai	Uch-Korgon	Human	March	2020
68	osh 25	17	M	Kyrgyzstan	Osh	Uzgen	Kyzyl Octyabr	Human	March	2020
69	Chui 4	9	M	Kyrgyzstan	Chui	Bishkek	Bishkek	Human	March	2020
70	BT 8	59	M	Kyrgyzstan	Batken	city.Kyzyl-Kia	city. Kyzyl-Kia	Human	March	2020
71	osh 26	46	M	Kyrgyzstan	Osh	Uzgen	Shoro	Human	March	2020
72	osh 27	5	M	Kyrgyzstan	Osh	Chon-Alai	Shibe	Human	May	2020
73	osh 28	54	M	Kyrgyzstan	Osh	Chon-Alai	Kara-Myk	Human	May	2020
74	BT 9	64	M	Kyrgyzstan	Batken	Kadamjai	Tamasha	Human	May	2020
75	BT 10	28	F	Kyrgyzstan	Batken	Kadamjai	Tamasha	Human	May	2020
76	BT 11	33	M	Kyrgyzstan	Batken	Kadamjai	Markaz	Human	May	2020
77	BT 12	16	M	Kyrgyzstan	Batken	Kadamjai	Tamasha	Human	May	2020
78	BT 13	62	F	Kyrgyzstan	Batken	Kadamjai	Halmion	Human	May	2020
79	IK 1	32	M	Kyrgyzstan	Issyk-Kul	Jeti-Oguz	Kyzyl-Suu	Human	May	2020
80	BT 14	35	M	Kyrgyzstan	Batken	Kadamjai	Markaz	Human	April	2020
81	BT 15	22	M	Kyrgyzstan	Batken	Kadamjai	Yntymak	Human	April	2020
82	BT 16	33	F	Kyrgyzstan	Batken	Kadamjai	Tamasha	Human	April	2020
83	BT 17	26	M	Kyrgyzstan	Batken	Kadamjai	Pulgon	Human	April	2020
84	osh 29	24	M	Kyrgyzstan	Osh	Aravan	Mangit	Human	April	2020
85	BT 18	56	M	Kyrgyzstan	Batken	Kadamjai	Markaz	Human	April	2020
86	IK 2	36	M	Kyrgyzstan	Issyk-Kul	Jeti-Oguz	Jeti-Oguz	Human	June	2020
87	Ta 9	32	M	Kyrgyzstan	Talas	Talas	Kol-Tokoi	Human	February	2020
88	Chui 4	68	M	Kyrgyzstan	Сhui	Sokuluk	Kunduz	Human	March	2020
89	Ja 19	64	F	Kyrgyzstan	Jalal-Abad	Chatkal	Mady	Human	June	2020
90	Na 10	23	M	Kyrgyzstan	Naryn	Naryn	Jany-Bulak	Human	June	2020
91	Na 11	16	M	Kyrgyzstan	Naryn	Naryn	Jerge-Tal	Human	June	2020
92	Na 12	8	M	Kyrgyzstan	Naryn	Naryn	Jylan-Arpa	Human	Agust	2020
93	Na 13	67	M	Kyrgyzstan	Naryn	Naryn	Jamy-Bulak	Human	June	2020
94	Ta 9	54	F	Kyrgyzstan	Talas	Bakai-Ata	Yntymak	Human	May	2020
95	Ta 10	55	F	Kyrgyzstan	Talas	Kara-Bura	Kyzyl-Adyr	Human	May	2020
96	Ta 11	17	M	Kyrgyzstan	Talas	Kara-Bura	Bakaiyr	Human	June	2020
97	Ta 12	48	M	Kyrgyzstan	Talas	Kara-Bura	Kara-Sai	Human	June	2020
98	Ta 13	23	M	Kyrgyzstan	Talas	Bakai-Ata	Yntymak	Human	Agust	2020
99	IK 3	27	M	Kyrgyzstan	Issyk-Kul	city. Balykchy	city. Balykchy	Human	November	2020
100	IK 4	49	F	Kyrgyzstan	Issyk-Kul	Jeti-Oguz	Saruu	Human	August	2020
