# Supplementary material for: First record of the human infection of Brucella melitensis in Kyrgyzstan: evidence from whole-genome sequencing-based analysis
Source: Infect Dis Poverty. 2022 Dec 1;11:120. doi: 10.1186/s40249-022-01044-1 (PMC9730661; doi:10.1186/s40249-022-01044-1)
Supplement: Supplementary file 2 — Additional file 2. Metadata of foreign Brucella melitensis strains. [file 40249_2022_1044_MOESM2_ESM.xlsx]

## Sheet: Forieng strains
Accession	Bio Sample	Strain name	Sample type	Country	City	Host	Collection date
ERR2192808	SAMEA104369544	NIPH_Bru43	missing information	Norway	missing information	human	2015
ERR2938652	SAMEA5144999	104-13RK	missing information	Germany	missing information	missing information	2013
ERR2938661	SAMEA5144998	104-12RK	missing information	Germany	missing information	missing information	2012
ERR2993143	SAMEA5176121	MLVA01	missing information	Germany	missing information	missing information	2020-11-30
ERR2993148	SAMEA5176149	MLVA33	missing information	Germany	missing information	missing information	2020-11-30
ERR2993157	SAMEA5176148	MLVA32	missing information	Germany	missing information	missing information	2020-11-30
ERR2993158	SAMEA5176150	MLVA34	missing information	Germany	missing information	missing information	2020-11-30
ERR2993159	SAMEA5176135	MLVA16	missing information	Germany	missing information	missing information	2020-11-30
ERR2993163	SAMEA5176145	MLVA29	missing information	Germany	missing information	missing information	2020-11-30
ERR8027295	SAMEA11935853	20Y0146	blood	Iran	Tehran	human	2020
ERR8027297	SAMEA11935855	20Y0148	blood	Iran	Karaj	human	2020
ERR8027298	SAMEA11935856	20Y0149	milk	Iran	Qom	Bos taurus	2017
ERR8027299	SAMEA11935857	20Y0150	milk	Iran	Gharchak	Bos taurus	2017
ERR8027301	SAMEA11935859	20Y0152	milk	Iran	Shahr Ray	Camelus dromedarius	2017
ERR8027303	SAMEA11935861	20Y0154	milk	Iran	Shiraz	Bos taurus	2019
ERR8027306	SAMEA11935864	20Y0157	blood	Iran	Kermanshah	human	2018
ERR8027307	SAMEA11935865	20Y0158	blood	Iran	Kermanshah	human	2018
ERR8027309	SAMEA11935867	20Y0160	blood	Iran	Kermanshah	human	2019
ERR8027310	SAMEA11935868	20Y0161	blood	Iran	Kermanshah	human	2019
ERR8027311	SAMEA11935869	20Y0162	blood	Iran	Kermanshah	human	2019
ERR8027314	SAMEA11935872	20Y0165	blood	Iran	Kermanshah	human	2019
ERR8027320	SAMEA11935878	20Y0171	Aborted fetus	Iran	Shiraz	Ovis aries	2020
ERR8027321	SAMEA11935879	20Y0172	Aborted fetus	Iran	Yazd	Ovis aries	2020
ERR8027326	SAMEA11935884	20Y0177	Aborted fetus	Iran	Karaj	Capra aegagrus hircus	2019
ERR8027327	SAMEA11935885	20Y0178	Aborted fetus	Iran	Shiraz	Ovis aries	2019
GCF_000007125.1	SAMN02603416	16M	missing information		missing information	missing information	missing information
GCF_000292085.1	SAMN02469345	BCB033	blood	China	Beijing	human	2006-11
GCF_001302495.1	SAMN03860322	C-570	blood	Russia	Stavropol region	human	2014
GCF_002278575.1	SAMN07498437	I-280	blood	Russia	Stavropol region	human	1983
GCF_002631235.1	SAMN06075482	I-136	blood	Russia	missing information	human	1959
GCF_003994115.1	SAMN03382543	BB20	blood	China	missing information	human	2015
GCF_003994185.1	SAMN03382540	BB17	missing information	China	missing information	goat	2015
GCF_008761595.1	SAMN12827001	M1981	cell culture	China	Beijing	missing information	2018-01
GCF_008761615.1	SAMN12827002	RM57	cell culture	China	Beijing	missing information	2018-01
GCF_016887525.1	SAMN17774836	ZHU	cell culture	China	Beijing	missing information	2020-06-30
SRR12272626	SAMN15586360	Bm-503	blood	Afghanistan	missing information	human	2016-01-15
SRR12272631	SAMN15586371	Bm-514	blood	Turkey	missing information	human	2019-01-28
SRR3927452	SAMN03733280	KU/RCF-31	blood	Kuwait	missing information	human	2014
SRR3927455	SAMN03433318	KU/RCF-96	blood	Kuwait	missing information	human	2014
SRR4038986	SAMN05417900	63-9	missing information		missing information		missing information
SRR4038987	SAMN05417901	Ether	missing information		missing information		missing information
SRR4436571	SAMN05932933	BwIM_SYR_47	missing information	Syria	missing information		2010
SRR4436578	SAMN05932957	BwIM_IRN_28	missing information	Iran	missing information	human	2015
SRR4436579	SAMN05932958	BwIM_SYR_01	missing information	Syria	missing information	human	2015
SRR4436585	SAMN05932978	BwIM_TUR_38	missing information	Turkey	missing information		2015
SRR4436589	SAMN05932982	BwIM_AFG_29b	missing information	Afghanistan	missing information		2015
SRR4436592	SAMN05932981	BwIM_AFG_29a	missing information	Afghanistan	missing information		2015
SRR4436595	SAMN05932984	BwIM_KWT_42	missing information	Kuwait	missing information		2016
SRR4436601	SAMN05932927	BwIM_TUR_61a	missing information	Turkey	missing information		2014
SRR4436613	SAMN05932969	BwIM_AFG_63	missing information	Afghanistan	missing information		2016
SRR4436623	SAMN05932951	BwIM_TKM_56	missing information	Turkmenistan	missing information		2015
SRR4436629	SAMN05932949	BwIM_SAU_09	missing information	Saudi Arabia	missing information		2015
SRR4436631	SAMN05932929	BwIM_TUR_61c	missing information	Turkey	missing information		2014
SRR4436633	SAMN05932928	BwIM_TUR_61b	missing information	Turkey	missing information		2014
SRR4436639	SAMN05932940	BwIM_AFG_44	missing information	Afghanistan	missing information		2015
SRR4436640	SAMN05932917	BwIM_TUR_51	missing information	Turkey	missing information		2014
SRR538740	SAMN00839710	abor-67-93	missing information	Iraq	missing information	Water Buffalo	1967
SRR538747	SAMN00839724	UK3-06	missing information	Cyprus	missing information	human	2006
SRR538748	SAMN00839702	UK29-05	missing information	UK	missing information	human	2005
SRR629762	SAMN00839697	F10-06-16	missing information	Thailand	missing information	human	2006
SRR638917	SAMN00839732	BG2 (S27)	missing information	Pakistan	missing information	goat	2008
SRR642175	SAMN00811210	F2-06-6	missing information	Portugal	missing information	sheep	2006
SRR642808	SAMN00839730	F9-05	missing information	Turkey	missing information		2005
SRR642823	SAMN01047731	CNGB-1120	blood	Argentina	missing information	human	2006
SRR651202	SAMN00811211	F3-02	missing information	Norway	missing information	human	2002
SRR651204	SAMN00811208	F1-06-B10	missing information	Zimbabwe	missing information	goat	2006
