# Supplementary material for: First record of the human infection of Brucella melitensis in Kyrgyzstan: evidence from whole-genome sequencing-based analysis
Source: Infect Dis Poverty. 2022 Dec 1;11:120. doi: 10.1186/s40249-022-01044-1 (PMC9730661; doi:10.1186/s40249-022-01044-1)
Supplement: Supplementary file 3 — Additional file 3. Genome assembly statistics. [file 40249_2022_1044_MOESM3_ESM.xlsx]

## Sheet: Genom Sequencing Data
Strain	Average read length	No. of reads	Coverage	No. of contigs	GC (%)	Genome fraction (%)	L50	N50 (bp)	Genome size (bp)	CDS	rRNA	tRNA	tmRNA
Osh_1	282	1995664	167	25	57.25	99.285	3	462105	3290071	3133	3	52	1
Osh_2	282	2025912	170	30	57.24	99.301	4	358893	3291030	3141	3	52	1
Osh_3	272	1653996	134	25	57.24	99.319	4	358893	3291349	3137	3	52	1
Osh_4	277	1770448	146	25	57.24	99.317	4	358893	3290826	3136	3	52	1
Osh_5	286	1430940	122	25	57.25	99.326	4	358893	3291291	3135	3	52	1
BT_1	286	1838340	156	27	57.25	99.333	4	276437	3291190	3140	3	52	1
Osh_7	287	1722418	147	30	57.24	99.275	4	358639	3290480	3134	3	51	1
Osh_8	280	2002126	167	25	57.25	99.320	5	251566	3291276	3134	3	52	1
Osh_9	284	1739558	147	27	57.24	99.320	4	332709	3291557	3137	3	52	1
JA_20	281	1642970	137	24	57.24	99.316	4	448052	3291152	3142	3	52	1
Osh_12	281	1673004	140	22	57.24	99.298	4	358639	3290166	3136	3	51	1
Osh_13	273	504098	41	40	57.25	99.216	4	358639	3289376	3138	3	51	1
Osh_14	272	2324978	188	25	57.24	99.288	4	358639	3289952	3132	3	51	1
BT_2	269	4080054	327	27	57.24	99.277	3	462124	3289671	3135	3	51	1
BT_3	278	1920870	159	25	57.25	99.263	4	358639	3288779	3133	3	51	1
BT_4	261	2572446	200	32	57.25	99.287	4	358896	3291044	3134	3	52	1
Osh_16	266	2391160	189	52	57.28	99.275	5	251090	3306555	3148	3	52	1
BT_5	284	1639770	138	22	57.24	99.308	3	462172	3289794	3140	3	51	1
Osh_17	273	2123676	172	31	57.24	99.283	5	251090	3291428	3137	3	52	1
Osh_18	261	1959246	152	26	57.24	99.332	4	358896	3291631	3138	3	52	1
BT_6	217	2618724	169	38	57.24	99.281	5	210603	3290721	3133	3	52	1
JA_1	287	1407628	120	24	57.24	99.298	4	299213	3290221	3134	3	51	1
JA_2	273	1669114	135	31	57.24	99.271	4	299213	3290652	3132	3	51	1
JA_3	236	2242458	157	40	57.24	99.256	6	189628	3290786	3132	3	51	1
JA_4	253	2274976	171	31	57.24	99.262	5	251055	3290347	3132	3	51	1
JA_5	284	2035722	172	23	57.24	99.328	3	358919	3291594	3140	3	51	1
JA_6	234	2271136	158	26	57.24	99.275	3	427089	3289770	3133	3	51	1
Na_1	240	2327726	166	27	57.24	99.260	4	299258	3289827	3127	3	52	1
Na_2	289	1766742	152	23	57.24	99.314	3	358917	3291177	3137	3	52	1
Na_3	281	1569764	131	19	57.24	99.324	3	462116	3291911	3137	3	52	1
Na_4	286	1524554	130	27	57.24	99.293	4	358917	3290659	3133	3	52	1
Na_5	245	2590556	189	25	57.24	99.289	4	299258	3290235	3132	3	52	1
Na_6	288	1328368	114	24	57.24	99.301	4	358917	3290202	3133	3	52	1
Na_7	273	1822448	148	25	57.24	99.303	3	462042	3290902	3136	3	52	1
Na_8	285	1171700	99	33	57.25	99.311	4	389898	3293708	3139	3	51	1
Na_9	274	1560514	127	28	57.24	99.253	4	427088	3289537	3128	3	51	1
Ta_1	265	2391924	189	28	57.24	99.278	4	358917	3290299	3131	3	52	1
Ta_2	277	1745674	144	26	57.24	99.286	4	358917	3290629	3133	3	52	1
Ta_5	265	952670	75	31	57.22	99.266	4	358917	3295294	3133	3	52	1
Ta_6	279	1554616	129	22	57.24	99.316	3	368951	3290919	3135	3	52	1
Ta_8	261	1678860	130	19	57.24	99.328	2	519479	3291149	3137	3	52	1
Chui_1	266	1559262	123	25	57.22	99.310	3	435871	3295992	3142	3	51	1
Chui_2	277	1533420	126	28	57.24	99.287	5	251043	3292718	3135	3	51	1
Chui_3	263	1666474	130	28	57.24	99.277	4	358710	3290078	3134	3	51	1
JA_8	278	1538208	127	26	57.24	99.330	4	251055	3291545	3139	3	52	1
JA_9	241	2148968	154	26	57.25	99.305	4	358893	3291394	3137	3	52	1
JA_11	261	555458	43	35	57.24	99.275	5	261343	3291405	3134	3	52	1
JA_12	255	796426	60	37	57.24	99.261	5	251055	3290933	3136	3	52	1
JA_15	266	1433054	113	27	57.24	99.331	5	251055	3292802	3133	5	52	1
JA_16	262	1403652	109	33	57.24	99.291	4	332727	3293559	3141	3	52	1
JA_17	272	789834	64	33	57.25	99.282	5	251055	3291702	3136	3	52	1
JA_18	268	992242	79	37	57.24	99.279	5	251054	3292721	3138	3	52	1
Osh_19	285	1317404	111	27	57.25	99.303	5	251077	3290665	3133	3	52	1
Osh_20	283	1810588	152	33	57.24	99.276	5	272057	3290817	3130	3	52	1
Osh_21	281	2126262	178	32	57.24	99.293	5	251107	3291373	3134	3	52	1
Osh_22	281	1549486	129	21	57.24	99.317	3	461997	3290388	3135	3	52	1
Osh_23	270	2127130	171	26	57.25	99.301	4	251106	3290941	3133	3	52	1
Osh_24	287	1639102	140	28	57.24	99.296	5	236521	3290397	3133	3	52	1
Osh_25	286	2112626	180	24	57.24	99.309	3	427091	3290469	3130	3	52	1
Chui_4	287	1727926	147	26	57.24	99.291	4	363251	3290273	3135	3	51	1
BT_8	286	1627172	138	25	57.24	99.310	4	358918	3290497	3131	3	52	1
Osh_26	285	1621796	137	22	57.24	99.344	4	347877	3291316	3135	3	52	1
Osh_27	272	1756932	142	27	57.25	99.310	4	251091	3290725	3137	3	52	1
Osh_28	283	1255120	105	25	57.24	99.321	5	251090	3290872	3135	3	52	1
BT_9	280	1761138	147	33	57.25	99.270	4	251091	3290288	3134	3	52	1
BT_10	270	1721726	138	32	57.25	99.286	4	249542	3290514	3137	3	52	1
BT_11	283	1750192	147	34	57.25	99.283	5	251090	3291234	3132	3	52	1
BT_12	278	1666694	138	32	57.24	99.283	5	251091	3291541	3137	3	52	1
BT_13	276	1573382	129	25	57.25	99.314	4	358896	3290274	3141	3	52	1
IK_1	268	1505902	120	28	57.24	99.323	5	276442	3291241	3139	3	52	1
BT_15	252	1821988	136	29	57.24	99.295	5	251085	3291089	3141	3	52	1
BT_16	261	2152818	167	24	57.24	99.330	5	272072	3291207	3138	3	52	1
BT_17	267	1533652	122	24	57.24	99.346	5	276535	3291948	3139	3	52	1
Osh_29	264	1762868	138	32	57.24	99.289	6	210330	3291305	3132	3	52	1
BT_18	267	1454330	115	27	57.24	99.303	4	299180	3291328	3135	3	52	1
IK_2	281	1323070	110	21	57.24	99.308	4	427146	3290253	3137	3	51	1
Ta_9	274	1749030	142	25	57.24	99.294	4	427215	3290535	3135	3	52	1
Chui_5	269	1197308	96	22	57.22	99.302	3	519497	3295363	3145	3	52	1
JA_19	259	1732558	133	24	57.22	99.322	4	427156	3296393	3139	3	52	1
Na_10	270	1320830	106	25	57.24	99.305	4	299228	3290856	3136	3	52	1
Na_11	277	1918910	158	26	57.24	99.287	3	358917	3290819	3131	3	52	1
Na_12	272	3300480	267	33	57.24	99.259	4	358917	3290910	3127	3	52	1
Na_13	286	1801170	153	22	57.25	99.279	3	521467	3289897	3135	3	52	1
Ta_14	272	1082896	87	45	57.25	99.282	5	210609	3293868	3138	3	52	1
Ta_10	280	1334682	111	30	57.24	99.277	4	427085	3290590	3138	3	52	1
Ta_11	276	2103204	173	28	57.24	99.295	4	427073	3290490	3135	3	52	1
Ta_12	277	2200864	181	23	57.24	99.299	4	358918	3290419	3134	3	52	1
Ta_13	276	2009012	165	30	57.24	99.281	4	299217	3290443	3132	3	52	1
IK_3	274	1768164	144	22	57.24	99.299	4	452438	3290266	3133	3	51	1
