# Supplementary material for: First record of the human infection of Brucella melitensis in Kyrgyzstan: evidence from whole-genome sequencing-based analysis
Source: Infect Dis Poverty. 2022 Dec 1;11:120. doi: 10.1186/s40249-022-01044-1 (PMC9730661; doi:10.1186/s40249-022-01044-1)
Supplement: Supplementary file 4 — Additional file 4.. Multilocus sequence typing (MLST) data and Multilocus variable number - tandem repeat analysis (MLVA) data. [file 40249_2022_1044_MOESM4_ESM.xlsx]

## Sheet: MLST
Strain	Type	Scheme_1	Scheme_2	Scheme_3	Scheme_4	Scheme_5	Scheme_6	Scheme_7	Scheme_8	Scheme_9
Osh_1	71	gap(3)	aroA(2)	glk(36)	dnaK(2)	gyrB(1)	trpE(5)	cobQ(3)	int_hyp(2)	omp25(8)
Osh_2	71	gap(3)	aroA(2)	glk(36)	dnaK(2)	gyrB(1)	trpE(5)	cobQ(3)	int_hyp(2)	omp25(8)
Osh_3	71	gap(3)	aroA(2)	glk(36)	dnaK(2)	gyrB(1)	trpE(5)	cobQ(3)	int_hyp(2)	omp25(8)
Osh_4	71	gap(3)	aroA(2)	glk(36)	dnaK(2)	gyrB(1)	trpE(5)	cobQ(3)	int_hyp(2)	omp25(8)
Osh_5	71	gap(3)	aroA(2)	glk(36)	dnaK(2)	gyrB(1)	trpE(5)	cobQ(3)	int_hyp(2)	omp25(8)
BT_1	8	gap(3)	aroA(2)	glk(3)	dnaK(2)	gyrB(1)	trpE(5)	cobQ(3)	int_hyp(2)	omp25(8)
Osh_7		gap(3)	aroA(2)	glk(3)	dnaK(~2)	gyrB(1)	trpE(5)	cobQ(3)	int_hyp(2)	omp25(8)
Osh_8	8	gap(3)	aroA(2)	glk(3)	dnaK(2)	gyrB(1)	trpE(5)	cobQ(3)	int_hyp(2)	omp25(8)
Osh_9	8	gap(3)	aroA(2)	glk(3)	dnaK(2)	gyrB(1)	trpE(5)	cobQ(3)	int_hyp(2)	omp25(8)
JA_20	8	gap(3)	aroA(2)	glk(3)	dnaK(2)	gyrB(1)	trpE(5)	cobQ(3)	int_hyp(2)	omp25(8)
Osh_12		gap(3)	aroA(2)	glk(3)	dnaK(~2)	gyrB(1)	trpE(5)	cobQ(3)	int_hyp(2)	omp25(8)
Osh_13		gap(3)	aroA(2)	glk(3)	dnaK(~2)	gyrB(1)	trpE(5)	cobQ(3)	int_hyp(2)	omp25(8)
Osh_14		gap(3)	aroA(2)	glk(3)	dnaK(~2)	gyrB(1)	trpE(5)	cobQ(3)	int_hyp(2)	omp25(8)
BT_2		gap(3)	aroA(2)	glk(3)	dnaK(~2)	gyrB(1)	trpE(5)	cobQ(3)	int_hyp(2)	omp25(8)
BT_3		gap(3)	aroA(2)	glk(3)	dnaK(~2)	gyrB(1)	trpE(5)	cobQ(3)	int_hyp(2)	omp25(8)
BT_4	8	gap(3)	aroA(2)	glk(3)	dnaK(2)	gyrB(1)	trpE(5)	cobQ(3)	int_hyp(2)	omp25(8)
Osh_16	8	gap(3)	aroA(2)	glk(3)	dnaK(2)	gyrB(1)	trpE(5)	cobQ(3)	int_hyp(2)	omp25(8)
BT_5	8	gap(3)	aroA(2)	glk(3)	dnaK(2)	gyrB(1)	trpE(5)	cobQ(3)	int_hyp(2)	omp25(8)
Osh_17	8	gap(3)	aroA(2)	glk(3)	dnaK(2)	gyrB(1)	trpE(5)	cobQ(3)	int_hyp(2)	omp25(8)
Osh_18	8	gap(3)	aroA(2)	glk(3)	dnaK(2)	gyrB(1)	trpE(5)	cobQ(3)	int_hyp(2)	omp25(8)
BT_6	8	gap(3)	aroA(2)	glk(3)	dnaK(2)	gyrB(1)	trpE(5)	cobQ(3)	int_hyp(2)	omp25(8)
JA_1	8	gap(3)	aroA(2)	glk(3)	dnaK(2)	gyrB(1)	trpE(5)	cobQ(3)	int_hyp(2)	omp25(8)
JA_2	8	gap(3)	aroA(2)	glk(3)	dnaK(2)	gyrB(1)	trpE(5)	cobQ(3)	int_hyp(2)	omp25(8)
JA_3	8	gap(3)	aroA(2)	glk(3)	dnaK(2)	gyrB(1)	trpE(5)	cobQ(3)	int_hyp(2)	omp25(8)
JA_4	8	gap(3)	aroA(2)	glk(3)	dnaK(2)	gyrB(1)	trpE(5)	cobQ(3)	int_hyp(2)	omp25(8)
JA_5	8	gap(3)	aroA(2)	glk(3)	dnaK(2)	gyrB(1)	trpE(5)	cobQ(3)	int_hyp(2)	omp25(8)
JA_6		gap(3)	aroA(2)	glk(3)	dnaK(~2)	gyrB(1)	trpE(5)	cobQ(3)	int_hyp(2)	omp25(8)
Na_1	8	gap(3)	aroA(2)	glk(3)	dnaK(2)	gyrB(1)	trpE(5)	cobQ(3)	int_hyp(2)	omp25(8)
Na_2	8	gap(3)	aroA(2)	glk(3)	dnaK(2)	gyrB(1)	trpE(5)	cobQ(3)	int_hyp(2)	omp25(8)
Na_3	8	gap(3)	aroA(2)	glk(3)	dnaK(2)	gyrB(1)	trpE(5)	cobQ(3)	int_hyp(2)	omp25(8)
Na_4	8	gap(3)	aroA(2)	glk(3)	dnaK(2)	gyrB(1)	trpE(5)	cobQ(3)	int_hyp(2)	omp25(8)
Na_5	8	gap(3)	aroA(2)	glk(3)	dnaK(2)	gyrB(1)	trpE(5)	cobQ(3)	int_hyp(2)	omp25(8)
Na_6	8	gap(3)	aroA(2)	glk(3)	dnaK(2)	gyrB(1)	trpE(5)	cobQ(3)	int_hyp(2)	omp25(8)
Na_7	8	gap(3)	aroA(2)	glk(3)	dnaK(2)	gyrB(1)	trpE(5)	cobQ(3)	int_hyp(2)	omp25(8)
Na_8	8	gap(3)	aroA(2)	glk(3)	dnaK(2)	gyrB(1)	trpE(5)	cobQ(3)	int_hyp(2)	omp25(8)
Na_9	8	gap(3)	aroA(2)	glk(3)	dnaK(2)	gyrB(1)	trpE(5)	cobQ(3)	int_hyp(2)	omp25(8)
Ta_1	8	gap(3)	aroA(2)	glk(3)	dnaK(2)	gyrB(1)	trpE(5)	cobQ(3)	int_hyp(2)	omp25(8)
Ta_2	8	gap(3)	aroA(2)	glk(3)	dnaK(2)	gyrB(1)	trpE(5)	cobQ(3)	int_hyp(2)	omp25(8)
Ta_5	8	gap(3)	aroA(2)	glk(3)	dnaK(2)	gyrB(1)	trpE(5)	cobQ(3)	int_hyp(2)	omp25(8)
Ta_6	8	gap(3)	aroA(2)	glk(3)	dnaK(2)	gyrB(1)	trpE(5)	cobQ(3)	int_hyp(2)	omp25(8)
Ta_8	8	gap(3)	aroA(2)	glk(3)	dnaK(2)	gyrB(1)	trpE(5)	cobQ(3)	int_hyp(2)	omp25(8)
Chui_1	8	gap(3)	aroA(2)	glk(3)	dnaK(2)	gyrB(1)	trpE(5)	cobQ(3)	int_hyp(2)	omp25(8)
Chui_2	8	gap(3)	aroA(2)	glk(3)	dnaK(2)	gyrB(1)	trpE(5)	cobQ(3)	int_hyp(2)	omp25(8)
Chui_3	8	gap(3)	aroA(2)	glk(3)	dnaK(2)	gyrB(1)	trpE(5)	cobQ(3)	int_hyp(2)	omp25(8)
JA_8	71	gap(3)	aroA(2)	glk(36)	dnaK(2)	gyrB(1)	trpE(5)	cobQ(3)	int_hyp(2)	omp25(8)
JA_9	71	gap(3)	aroA(2)	glk(36)	dnaK(2)	gyrB(1)	trpE(5)	cobQ(3)	int_hyp(2)	omp25(8)
JA_11	71	gap(3)	aroA(2)	glk(36)	dnaK(2)	gyrB(1)	trpE(5)	cobQ(3)	int_hyp(2)	omp25(8)
JA_12	71	gap(3)	aroA(2)	glk(36)	dnaK(2)	gyrB(1)	trpE(5)	cobQ(3)	int_hyp(2)	omp25(8)
JA_15	71	gap(3)	aroA(2)	glk(36)	dnaK(2)	gyrB(1)	trpE(5)	cobQ(3)	int_hyp(2)	omp25(8)
JA_16	71	gap(3)	aroA(2)	glk(36)	dnaK(2)	gyrB(1)	trpE(5)	cobQ(3)	int_hyp(2)	omp25(8)
JA_17	71	gap(3)	aroA(2)	glk(36)	dnaK(2)	gyrB(1)	trpE(5)	cobQ(3)	int_hyp(2)	omp25(8)
JA_18	71	gap(3)	aroA(2)	glk(36)	dnaK(2)	gyrB(1)	trpE(5)	cobQ(3)	int_hyp(2)	omp25(8)
Osh_19	8	gap(3)	aroA(2)	glk(3)	dnaK(2)	gyrB(1)	trpE(5)	cobQ(3)	int_hyp(2)	omp25(8)
Osh_20	8	gap(3)	aroA(2)	glk(3)	dnaK(2)	gyrB(1)	trpE(5)	cobQ(3)	int_hyp(2)	omp25(8)
Osh_21	8	gap(3)	aroA(2)	glk(3)	dnaK(2)	gyrB(1)	trpE(5)	cobQ(3)	int_hyp(2)	omp25(8)
Osh_22	8	gap(3)	aroA(2)	glk(3)	dnaK(2)	gyrB(1)	trpE(5)	cobQ(3)	int_hyp(2)	omp25(8)
Osh_23	8	gap(3)	aroA(2)	glk(3)	dnaK(2)	gyrB(1)	trpE(5)	cobQ(3)	int_hyp(2)	omp25(8)
Osh_24	8	gap(3)	aroA(2)	glk(3)	dnaK(2)	gyrB(1)	trpE(5)	cobQ(3)	int_hyp(2)	omp25(8)
Osh_25	8	gap(3)	aroA(2)	glk(3)	dnaK(2)	gyrB(1)	trpE(5)	cobQ(3)	int_hyp(2)	omp25(8)
Chui_4	8	gap(3)	aroA(2)	glk(3)	dnaK(2)	gyrB(1)	trpE(5)	cobQ(3)	int_hyp(2)	omp25(8)
BT_8	8	gap(3)	aroA(2)	glk(3)	dnaK(2)	gyrB(1)	trpE(5)	cobQ(3)	int_hyp(2)	omp25(8)
Osh_26	8	gap(3)	aroA(2)	glk(3)	dnaK(2)	gyrB(1)	trpE(5)	cobQ(3)	int_hyp(2)	omp25(8)
Osh_27	8	gap(3)	aroA(2)	glk(3)	dnaK(2)	gyrB(1)	trpE(5)	cobQ(3)	int_hyp(2)	omp25(8)
Osh_28	8	gap(3)	aroA(2)	glk(3)	dnaK(2)	gyrB(1)	trpE(5)	cobQ(3)	int_hyp(2)	omp25(8)
BT_9	8	gap(3)	aroA(2)	glk(3)	dnaK(2)	gyrB(1)	trpE(5)	cobQ(3)	int_hyp(2)	omp25(8)
BT_10	8	gap(3)	aroA(2)	glk(3)	dnaK(2)	gyrB(1)	trpE(5)	cobQ(3)	int_hyp(2)	omp25(8)
BT_11	8	gap(3)	aroA(2)	glk(3)	dnaK(2)	gyrB(1)	trpE(5)	cobQ(3)	int_hyp(2)	omp25(8)
BT_12	8	gap(3)	aroA(2)	glk(3)	dnaK(2)	gyrB(1)	trpE(5)	cobQ(3)	int_hyp(2)	omp25(8)
BT_13	8	gap(3)	aroA(2)	glk(3)	dnaK(2)	gyrB(1)	trpE(5)	cobQ(3)	int_hyp(2)	omp25(8)
IK_1	71	gap(3)	aroA(2)	glk(36)	dnaK(2)	gyrB(1)	trpE(5)	cobQ(3)	int_hyp(2)	omp25(8)
BT_15	71	gap(3)	aroA(2)	glk(36)	dnaK(2)	gyrB(1)	trpE(5)	cobQ(3)	int_hyp(2)	omp25(8)
BT_16	8	gap(3)	aroA(2)	glk(3)	dnaK(2)	gyrB(1)	trpE(5)	cobQ(3)	int_hyp(2)	omp25(8)
BT_17	71	gap(3)	aroA(2)	glk(36)	dnaK(2)	gyrB(1)	trpE(5)	cobQ(3)	int_hyp(2)	omp25(8)
Osh_29	8	gap(3)	aroA(2)	glk(3)	dnaK(2)	gyrB(1)	trpE(5)	cobQ(3)	int_hyp(2)	omp25(8)
BT_18	8	gap(3)	aroA(2)	glk(3)	dnaK(2)	gyrB(1)	trpE(5)	cobQ(3)	int_hyp(2)	omp25(8)
IK_2	8	gap(3)	aroA(2)	glk(3)	dnaK(2)	gyrB(1)	trpE(5)	cobQ(3)	int_hyp(2)	omp25(8)
Ta_9	8	gap(3)	aroA(2)	glk(3)	dnaK(2)	gyrB(1)	trpE(5)	cobQ(3)	int_hyp(2)	omp25(8)
Chui_5	8	gap(3)	aroA(2)	glk(3)	dnaK(2)	gyrB(1)	trpE(5)	cobQ(3)	int_hyp(2)	omp25(8)
JA_19	8	gap(3)	aroA(2)	glk(3)	dnaK(2)	gyrB(1)	trpE(5)	cobQ(3)	int_hyp(2)	omp25(8)
Na_10	8	gap(3)	aroA(2)	glk(3)	dnaK(2)	gyrB(1)	trpE(5)	cobQ(3)	int_hyp(2)	omp25(8)
Na_11	8	gap(3)	aroA(2)	glk(3)	dnaK(2)	gyrB(1)	trpE(5)	cobQ(3)	int_hyp(2)	omp25(8)
Na_12	8	gap(3)	aroA(2)	glk(3)	dnaK(2)	gyrB(1)	trpE(5)	cobQ(3)	int_hyp(2)	omp25(8)
Na_13	8	gap(3)	aroA(2)	glk(3)	dnaK(2)	gyrB(1)	trpE(5)	cobQ(3)	int_hyp(2)	omp25(8)
Ta_14	8	gap(3)	aroA(2)	glk(3)	dnaK(2)	gyrB(1)	trpE(5)	cobQ(3)	int_hyp(2)	omp25(8)
Ta_10	8	gap(3)	aroA(2)	glk(3)	dnaK(2)	gyrB(1)	trpE(5)	cobQ(3)	int_hyp(2)	omp25(8)
Ta_11	8	gap(3)	aroA(2)	glk(3)	dnaK(2)	gyrB(1)	trpE(5)	cobQ(3)	int_hyp(2)	omp25(8)
Ta_12	8	gap(3)	aroA(2)	glk(3)	dnaK(2)	gyrB(1)	trpE(5)	cobQ(3)	int_hyp(2)	omp25(8)
Ta_13	8	gap(3)	aroA(2)	glk(3)	dnaK(2)	gyrB(1)	trpE(5)	cobQ(3)	int_hyp(2)	omp25(8)
IK_3	8	gap(3)	aroA(2)	glk(3)	dnaK(2)	gyrB(1)	trpE(5)	cobQ(3)	int_hyp(2)	omp25(8)
Bmellitensis	8	gap(3)	aroA(2)	glk(3)	dnaK(2)	gyrB(1)	trpE(5)	cobQ(3)	int_hyp(2)	omp25(8)

## Sheet: MLVA
Strain	BRUCE06	BRUCE08	Bruce11	Bruce12	Bruce42	Bruce43	Bruce45	Bruce55	Bruce18	Bruce19	Bruce21	Bruce04	Bruce07	Bruce09	Bruce16	Bruce30
Osh_1	1	5	3	13	2	3	3	2	4	41	8	6	4	3	3	5
Osh_2	1	5	3	13	2	3	3	2	4	41	8	6	4	3	3	5
Osh_3	1	5	3	13	2	3	3	2	4	41	8	6	4	3	3	5
Osh_4	1	5	3	13	2	3	3	2	4	41	8	6	4	3	3	5
Osh_5	1	5	3	13	2	3	3	2	4	41	8	6	4	3	3	5
BT_1	1	5	3	14	2	2	3	2	4	41	8	4	4	3	4	5
Osh_7	1	5	3	13	2	2	3	2	4	41	8	6	4	3	5	5
Osh_8	1	5	3	14	2	2	3	2	4	41	8	4	4	3	4	5
Osh_9	1	5	3	14	2	2	3	2	4	41	8	4	4	3	4	5
JA_20	1	5	3	14	2	2	3	2	4	41	8	4	4	3	4	5
Osh_12	1	5	3	13	2	2	3	2	4	41	8	6	4	3	5	5
Osh_13	1	5	3	13	2	2	3	2	4	41	NA	6	4	3	5	5
Osh_14	1	5	3	13	2	2	3	2	4	41	8	6	4	3	5	5
BT_2	1	5	3	13	2	2	3	2	4	41	8	6	4	3	5	5
BT_3	1	5	3	13	2	2	3	2	4	41	8	6	4	3	5	5
BT_4	1	5	3	15	2	2	3	2	4	41	8	4	4	3	4	6
Osh_16	1	5	3	15	2	2	3	2	4	41	8	4	4	3	4	6
BT_5	1	5	3	15	2	2	3	2	4	41	8	4	4	3	4	5
Osh_17	1	5	3	15	2	2	3	2	4	41	8	4	4	3	4	6
Osh_18	1	5	3	15	2	2	3	2	4	41	8	4	4	3	4	6
BT_6	1	5	3	15	2	2	3	2	4	41	8	4	4	3	4	6
JA_1	1	5	3	13	2	2	3	2	4	41	8	4	4	3	5	6
JA_2	1	5	3	13	2	2	3	2	4	41	8	4	4	3	5	6
JA_3	1	5	3	13	2	2	3	2	4	41	8	4	4	3	5	6
JA_4	1	5	3	13	2	2	3	2	4	41	8	4	4	3	5	6
JA_5	1	5	3	13	2	2	3	2	4	41	8	4	4	3	5	6
JA_6	1	5	3	13	2	2	3	2	4	41	8	6	4	3	5	5
Na_1	1	5	3	13	2	2	3	2	4	41	8	5	4	3	9	5
Na_2	1	5	3	13	2	2	3	2	4	41	8	5	4	3	9	5
Na_3	1	5	3	13	2	2	3	2	4	41	8	5	4	3	9	5
Na_4	1	5	3	13	2	2	3	2	4	41	8	5	4	3	9	5
Na_5	1	5	3	13	2	2	3	2	4	41	8	5	4	3	9	5
Na_6	1	5	3	13	2	2	3	2	4	41	8	5	4	3	9	5
Na_7	1	5	3	13	2	2	3	2	4	41	8	5	4	3	9	5
Na_8	1	5	3	13	2	2	3	2	4	41	8	4	4	3	6	8
Na_9	1	5	3	13	2	2	3	2	4	41	8	4	4	3	6	8
Ta_1	1	5	3	13	2	2	3	2	4	41	8	5	4	3	9	5
Ta_2	1	5	3	13	2	2	3	2	4	41	8	5	4	3	9	5
Ta_5	1	5	3	13	2	2	3	2	4	41	8	5	4	3	9	5
Ta_6	1	5	3	13	2	2	3	2	4	41	8	5	4	3	9	5
Ta_8	1	5	3	13	2	2	3	2	4	41	8	5	4	3	8	5
Chui_1	1	5	3	13	2	2	3	2	4	41	8	4	4	3	6	8
Chui_2	1	5	3	13	2	2	3	2	4	41	8	4	4	3	6	8
Chui_3	1	5	3	13	2	2	3	2	4	41	8	4	4	3	6	8
JA_8	1	5	3	13	2	2	3	2	4	41	8	5	4	3	5	5
JA_9	1	5	3	13	2	2	3	2	4	41	8	5	4	3	5	5
JA_11	1	5	3	13	2	2	3	2	4	41	8	5	4	3	5	5
JA_12	1	5	3	13	2	2	3	2	4	41	8	5	4	3	5	5
JA_15	1	5	3	13	2	2	3	2	4	41	8	5	4	3	5	5
JA_16	1	5	3	13	2	2	3	2	4	41	8	5	4	3	5	5
JA_17	1	5	3	13	2	2	3	2	4	41	8	5	4	3	5	5
JA_18	1	5	3	13	2	2	3	2	4	41	8	5	4	3	5	5
Osh_19	1	5	3	13	2	2	3	2	4	41	8	6	4	3	5	7
Osh_20	1	5	3	13	2	2	3	2	4	41	8	4	4	3	4	5
Osh_21	1	5	3	16	2	2	3	2	4	41	8	4	4	3	4	8
Osh_22	1	5	3	13	2	2	3	2	4	41	8	4	4	3	4	5
Osh_23	1	5	3	16	2	2	3	2	4	41	8	4	4	3	4	8
Osh_24	1	5	3	13	2	2	3	2	4	41	8	4	4	3	4	5
Osh_25	1	5	3	13	2	2	3	2	4	41	8	4	4	3	4	5
Chui_4	1	5	3	13	2	2	3	2	4	41	8	4	4	3	6	7
BT_8	1	5	3	13	2	2	3	2	4	41	8	4	4	3	4	5
Osh_26	1	5	3	14	2	2	3	2	4	41	8	5	4	3	4	5
Osh_27	1	5	3	14	2	2	3	2	4	41	8	5	4	3	4	5
Osh_28	1	5	3	14	2	2	3	2	4	41	8	5	4	3	4	5
BT_9	1	5	3	14	2	2	3	2	4	41	8	5	4	3	4	5
BT_10	1	5	3	14	2	2	3	2	4	41	NA	5	4	3	4	5
BT_11	1	5	3	14	2	2	3	2	4	41	8	5	4	3	4	5
BT_12	1	5	3	14	2	2	3	2	4	41	8	5	4	3	4	5
BT_13	1	5	3	14	2	2	3	2	4	41	8	5	4	3	4	5
IK_1	1	5	3	13	2	3	3	2	4	41	8	5	4	3	7	5
BT_15	1	5	3	13	2	2	3	2	5	41	8	7	4	3	7	7
BT_16	1	5	3	14	2	2	3	2	4	41	NA	5	4	3	4	5
BT_17	1	5	3	13	2	2	3	2	5	41	8	7	4	3	7	7
Osh_29	1	5	3	13	2	2	3	2	4	41	8	6	4	3	5	7
BT_18	1	5	3	13	2	2	3	2	4	41	8	6	4	3	5	7
IK_2	1	5	3	13	2	2	3	2	4	41	8	4	4	3	7	6
Ta_9	1	5	3	13	2	2	3	2	4	41	NA	5	4	3	4	6
Chui_5	1	5	3	13	2	2	3	2	4	41	8	5	4	3	6	5
JA_19	1	5	3	13	2	2	3	2	4	41	8	4	4	3	4	5
Na_10	1	5	3	13	2	2	3	2	4	41	8	8	4	3	5	6
Na_11	1	5	3	13	2	2	3	2	4	41	8	8	4	3	5	6
Na_12	1	5	3	13	2	2	3	2	4	41	8	8	4	3	5	6
Na_13	1	5	3	13	2	2	3	2	4	41	8	5	4	3	6	5
Ta_14	1	5	3	14	2	2	3	2	4	41	8	5	4	3	4	5
Ta_10	1	5	3	13	2	2	3	2	4	41	8	5	4	3	4	6
Ta_11	1	5	3	13	2	2	3	2	4	41	8	5	4	3	4	6
Ta_12	1	5	3	13	2	2	3	2	4	41	8	5	4	3	4	6
Ta_13	1	5	3	13	2	2	3	2	4	41	8	5	4	3	4	6
IK_3	1	5	3	13	2	2	3	2	4	41	8	4	4	3	7	6
Bmellitensis	1	5	3	13	2	3	3	2	4	41	8	9	4	3	9	4
