# Supplementary material for: First record of the human infection of Brucella melitensis in Kyrgyzstan: evidence from whole-genome sequencing-based analysis
Source: Infect Dis Poverty. 2022 Dec 1;11:120. doi: 10.1186/s40249-022-01044-1 (PMC9730661; doi:10.1186/s40249-022-01044-1)
Supplement: Supplementary file 5 — Additional file 5. Prevalence of brucellosis in humans and number of sequenced strains (collected December 2019 - November 2020) in relation to number of populations by oblast in Kyrgyzstan. Based on data from the Republican Center for Quarantine and Highly Dangerous Infections of the Ministry of Health. [file 40249_2022_1044_MOESM5_ESM.xlsx]

## Sheet: brucellosis data
Oblasts	Human brucellosis cases		Incidence per		Total number of collected cultures	Number of isolates	Sequenced	Human population
			100,000 population				strains
	2019	2020	2019	2020	2019–2020	2019–2020	2019–2020	2019	2020
Batken	50	61	9.4	11.2	21	18	16	525.1	537.3
Jalal-Abad	314	235	25.5	18.8	68	20	16	1.214.000	1.238.800
Issyk-Kul	44	31	8.9	6.2	12	4	3	489.8	496.1
Naryn	110	55	38.1	18.9	21	13	13	287	289.6
Osh	141	81	10.4	5.9	32	26	25	1.341.000	1.368.000
Talas	48	22	18	8.2	19	14	11	263.5	267.4
Chui	123	71	12.9	7.3	19	4	4	941.1	959.8
Bishkek city	20	24	1.7	2.1	4	1	1	1.027.000	1.053.000
Osh city	19	2	6.2	0.6	2	-	-	299.5	312.5
Total	869	582	13.4	8.8	198	100	89	6.388.000	6.522.500
